# Supplementary material for: Population pharmacogenomics: an update on ethnogeographic differences and opportunities for precision public health
Source: Hum Genet. 2021 Oct 15;141(6):1113–36. doi: 10.1007/s00439-021-02385-x (PMC9177500; doi:10.1007/s00439-021-02385-x)
Supplement: Supplementary file 1 — Supplementary Table 1: References for population-specific frequencies of CYP2D6 alleles. PMIDs or, if the paper was not indexed in Pubmed, DOIs are provided (XLSX 13 KB) [file 439_2021_2385_MOESM1_ESM.xlsx]

## Sheet: CYP2D6
Country	*3	*4	*5	*6	*9	*10	*17	*29	*41	Duplication (*1xN, *2xN)
Europe
Austria	21225252	21225252	21225252	21225252	21225252	21225252	21225252	21225252	21225252	21225252
Croatia	31358955	31358955	31358955	28272018					28272018	31358955
Czech Republic	31358955	31358955	31358955	17311358, 22428763
Danmark	31358955	31358955	31358955	15961977, 16537246, 16537247, 20684753	15961977, 16537246, 16537247	16537246, 16537247	16537246, 16537247		16537246, 16537247	31358955
Estonia	31358955	31358955	31358955	gnomAD	gnomAD				gnomAD	31358955
Finland	31358955	31358955	31358955	gnomAD	gnomAD	19151603	19151603		gnomAD	31358955
Germany	31358955	31358955	31358955	9012401, 9511177	9012401, 9511177, 15289790	9012401, 9511177, 15289790	9511177		15289790	31358955
Greece	31358955	31358955								31358955
Hungary	31358955	31358955	31358955	21826689, 23737191	21826689, 23737191	23737191	23737191	23737191	21826689, 23737191	31358955
Italy	31358955	31358955	31358955	15177309, 20430047, 20309015	28971704	28971704	28971704	28971704	28971704	31358955
Netherlands	31358955	31358955	31107373	11829201, 31107373	31107373				31107373	31107373
Norway	31358955	31358955	31358955	12235455, 17947222
Poland	31358955	31358955
Portugal	31358955	31358955	31358955	19405050, 10.2217/pme.13.56	10.2217/pme.13.56	10.2217/pme.13.56	10.2217/pme.13.56		10.2217/pme.13.56	31358955
Russia	31358955	31358955	31358955	12879168, 26287939		12879168			26287939	31358955
Slovakia	31358955	31358955
Spain	31358955	31358955	31358955	15340360, 16130179, 17714084, 18346175, 20205348, 23922954, 23781139, 20205348	15340360, 16130179, 23922954, 23781139	15340360, 16130179, 23922954, 23781139	15340360, 23922954, 23781139	23922954, 23781139	23922954, 23781139	31358955
Sweden	31358955	31358955	31358955	15349706, 19907421	gnomAD				gnomAD	31358955
Turkey	31358955	31358955	31358955	22910059, 10460072	10460072	22910059, 10460072	10460072			31358955
UK	31358955	31358955
Americas
Brazil	19761369, 19330589, 19162321, 25329392	19162321, 19330589, 19761369, 22777153, 25329392	19761369, 22777153, 25329392	19761369, 22777153	19761369, 22777153, 25329392	19761369, 22777153, 25329392	19761369, 22777153, 25329392	19761369, 22777153, 25329392	19761369, 22777153, 25329392	19761369, 25329392
Alaska	29436156	29436156			29436156	29436156			29436156
Canada	9164697, 9170152	9164697, 9170152				9164697, 9170152
Columbia	11294012	11294012	11294012	11294012			11294012
Costa Rica	25720195	25720195	25720195	25720195		25720195	25720195	25720195	25720195	25720195
Cuba	21135868	21135868	21135868	21135868		21135868	21135868
Mexico	16249913, 16638736, 21391885, 22913530, 24088129, 24533713, 25495408	16249913, 16638736, 21391885, 22913530, 24088129, 24533713, 25495408	16249913, 21391885, 24088129, 24533713, 25495408	16638736, 22913530, 24088129, 24533713, 25495408	24088129	16249913, 16638736, 21391885, 24088129, 24533713, 25495408	16249913, 21391885, 24088129, 24533713, 25495408	16249913, 21391885, 24088129, 24533713	24088129, 24533713, 25495408	16249913, 24088129, 25495408
Nicaragua	9295063, 21135869	9295063, 21135869	9295063, 21135869	21135869	9295063	9295063, 21135869	21135869
Panama	10376769	10376769	10376769	10376769
US	29674966	29674966	29674966	29674966	29674966	29674966	29674966	29674966	29674966	29674966
US-African American	29674966	29674966	29674966	29674966	29674966	29674966	29674966	29674966	29674966	29674966
US-Asian	29674966	29674966	29674966	29674966	29674966	29674966	29674966	29674966	29674966	29674966
US-Caucasian	29674966	29674966	29674966	29674966	29674966	29674966	29674966	29674966	29674966	29674966
US-Hispanic	29674966	29674966	29674966	29674966	29674966	29674966	29674966	29674966	29674966	29674966
Venezuela	22324840	22324840	22324840	22324840		22324840
Africa
Egypt		33789449	33789449			33789449			33789449
Ethiopia	8764380, 12142727	8764380, 12142727	8764380, 12142727	12142727		8764380, 12142727	8764380, 12142727		12142727
Ghana	10634134	10634134	10634134	10634134	10634134	10634134	10634134
Kenya		32037159	32037159			32037159	32037159	32037159		32037159
Zimbabew	11372584	11372584	11372584				11372584
East Asia
China	12089164, 12911679, 18231117, 18632250, 19636337, 20173083, 25029633, 18632250, 24192122	12089164, 12911679, 18231117, 18632250, 19636337, 20173083, 25029633, 18632250, 24192122	12089164, 12911679, 18231117, 18632250, 19636337, 20173083, 25029633, 18632250, 24192122	12089164, 12911679, 18231117, 18632250, 19636337, 20173083, 25029633, 18632250, 24192122	18632250, 24192122	12089164, 12911679, 17186005, 17241532, 18231117, 18632250, 19636337, 20828547, 20173083, 22224559, 24156754, 25029633, 18632250, 24192122, 21913948	24192122	24192122	19636337, 20828547, 25029633, 24192122	17241532, 19636337
Japan	10471060,10340923, 10886115, 15618746, 18231117, 19541866, 20700584, 20173083	10471060, 10340923, 10886115, 10975611, 12680892, 15618746, 15499201, 16141609, 18231117, 19541866, 20700584, 20173083, 21947681, 20124171, 25029633	10471060, 10340923, 10886115, 10975611, 12680892, 15618746, 15499201, 16141609, 18231117, 19541866, 20700584, 20173083, 21947681, 20124171, 25029633	15618746, 18231117, 19541866, 20700584, 20173083, 21947681, 20124171, 25029633	15618746, 9541866, 20700584, 20173083, 25029633	10340923, 10886115, 10975611, 12680892, 15618746, 15499201, 16141609, 18231117, 19541866, 20700584, 20173083, 21947681, 20124171, 25029633	10886115, 15618746, 19541866, 20700584, 20173083, 25029633	15618746, 20700584, 25029633	20700584, 21947681, 20124171, 25029633	10975611, 12680892, 19541866, 20700584
South Korea	gnomAD	gnomAD	16778723, 18231117, 19364831, 20828547, 20173083, 22676200, 25029633	gnomAD	gnomAD	16778723, 18231117, 19364831, 20828547, 20173083, 22676200, 25029633	16778723, 20173083, 22676200, 25029633	22676200, 25029633	gnomAD	16778723, 20173083, 22676200, 25029633
South Asia
India	19151603	19151603	19151603	19151603	19151603	19151603	19151603	19151603	19151603	19151603
Indonesia	https://doi.org/10.1101/2021.06.25.21259564		https://doi.org/10.1101/2021.06.25.21259564			https://doi.org/10.1101/2021.06.25.21259564			https://doi.org/10.1101/2021.06.25.21259564
Thai		29992861	29992861			29992861		29992861	29992861
Vietnam		31145348	31145348			31145348
Middle East
Iran	21631295	19715474, 21631295	19715474	21631295		19715474	19715474
Qatar		28638141							28638141
Saudi Arabia	24121619	9241658	9241658	24121619		9241658	9241658	24121619	24121619	9241658
Syria	15340360	15340360	15340360	15340360	15340360	15340360	15340360			15340360
United Arab Emirates		22216145				22216145	22216145	22216145	22216145	22216145
Oceania
Australia	30191366	30191366	30191366	30191366	30191366	30191366	30191366		30191366	30191366
Australia aborigines	11207032	11207032	11207032	11207032	11207032	11207032	11207032
New Zealand	18425152	18425152	18425152	18425152	18425152	18425152			18425152
Papua New Guinea	21532842	21532842	21532842	21532842	21532842	21532842	21532842	21532842	21532842	21532842
