# Supplementary material for: Population pharmacogenomics: an update on ethnogeographic differences and opportunities for precision public health
Source: Hum Genet. 2021 Oct 15;141(6):1113–36. doi: 10.1007/s00439-021-02385-x (PMC9177500; doi:10.1007/s00439-021-02385-x)
Supplement: Supplementary file 2 — Supplementary Table 2: References for population-specific frequencies of CYP2C19 alleles. PMIDs or, if the paper was not indexed in Pubmed, DOIs are provided (XLSX 11 KB) [file 439_2021_2385_MOESM2_ESM.xlsx]

## Sheet: CYP2C19
Country	*2	*3	*17
Europe
Croatia	31358955		31358955
Czech Republic	31358955		31358955
Danmark	31358955	16044105, 19192051, 9754988	31358955
Estonia	31358955	gnomAD	31358955
Finland	31358955	16024198	31358955
Germany	31358955	18781853, 16116487, 7663532, 17680025	31358955
Greece	31358955	19102714	31358955
Hungary	31358955	21826689	31358955
Italy	31358955	15177309	31358955
Netherlands	31358955	19934793, 11829201	31358955
Norway	31358955	17625515, 12835613	31358955
Poland	31358955		31358955
Portugal	31358955	9295062	https://doi.org/10.3390/msf2021005019
Russia	31358955	12879168	31358955
Slovakia	31358955		31358955
Spain	31358955	31782536	31358955
Sweden	31358955	8747407, 9776439, 9772024, 9829356	31358955
Turkey	31358955	10460072, 19499406, 17269966, 17290075, 20533108, 17868191, 11908757, 19821196	31358955
UK	31358955		31358955
Americas
Brazil	21247447, 21173785	21247447	21247447
Columbia	17623107	17623107	33503046
Costa Rica	29461783	29461783	29461783
Cuba	30183544	30183544	30183544
Mexico	25846871	25846871	25846871
Nicaragua	33024249		33024249
US	32897581	32897581	32897581
US-Native	24576527	24576527	24576527
US-African American	22491019	22491019	22491019
US-Asian	22491019	22491019	22491019
US-Caucasian	22491019	22491019	22491019
US-Hispanic	22491019	22491019	22491019
Venezuela	27230833	27230833
Africa
Ghana	19954515	19954515
Egypt	12047484	12047484
Ethiopia	9014201, 12142727	9014201, 12142727	16413245
Morocco	28282224	28282224
Tanzania	9797796	9797796
Uganda	19002442	19002442	19002442
Zimbabew	7781265
East Asia
China	30980418	30980418	30980418
Japan	30980418	30980418	18241287, 18231117
South Korea	30980418	30980418	30980418
South Asia
India	20602612, 18644391, 15662508, 15660966	20602612, 18644391, 15662508, 15660966	21916910
Indonesia	33917299	33917299	https://core.ac.uk/download/pdf/42960891.pdf
Thai	24019752	24019752	24019752
Vietnam	31766957	31766957	31766957
Middle East
Iran	17201743, 20804307, 20637959, 20885015	17201743, 20804307, 20637959, 20885015	26793660
Qatar	28638141	28638141	28638141
Saudi Arabia	24046523	9110363	24046523
Oceania
Australia	30191366	30191366	30191366
Australia aborigines	11207032	11207032
New Zealand	25583161		25583161
Papua New Guinea	21532842, 14583683	21532842
