# Supplementary material for: Population pharmacogenomics: an update on ethnogeographic differences and opportunities for precision public health
Source: Hum Genet. 2021 Oct 15;141(6):1113–36. doi: 10.1007/s00439-021-02385-x (PMC9177500; doi:10.1007/s00439-021-02385-x)
Supplement: Supplementary file 3 — Supplementary Table 3: References for population-specific frequencies of DPYD alleles. PMIDs or database sources are provided (XLSX 9 KB) [file 439_2021_2385_MOESM3_ESM.xlsx]

## Sheet: DPYD
Country	*2A	HapB3
Europe
Bulgaria	gnomAD
Czech Republic	Frequency of the DPYD * 2A allele in the Czech population
Estonia	gnomAD	gnomAD
Finland	gnomAD	gnomAD
France	32595208	32595208
Germany	11555601	20803296
Netherlands	11350878	20803296
Poland	18443386
Portugul	15017333
Sweden	gnomAD	Swegen
Turkey	18225548
Asia
China	27461651
India	33105068	33105068
Japan	11267945
South Korea	gnomAD
Africa
Egypt	12047484
Americas
Argentina	21723269
Brazil	Pharmacogenomic tests of oncology drugs at Instituto Nacional de Câncer (INCA)	Pharmacogenomic tests of oncology drugs at Instituto Nacional de Câncer (INCA)
Canada	33274825
