# Supplementary material for: Population pharmacogenomics: an update on ethnogeographic differences and opportunities for precision public health
Source: Hum Genet. 2021 Oct 15;141(6):1113–36. doi: 10.1007/s00439-021-02385-x (PMC9177500; doi:10.1007/s00439-021-02385-x)
Supplement: Supplementary file 4 — Supplementary Table 4: Population-specific frequencies of the most common functionally deficient CFTR alleles in the general population. Data is extracted from 141,456 individuals provided by gnomAD v2.1.2 (https://gnomad.broadinstitute.org/) (XLSX 10 KB) [file 439_2021_2385_MOESM4_ESM.xlsx]

## Sheet: Sheet1
								Minor allele Frequency
Deficiency Class	Position	rsIDs	Reference	Alternate	HGVS Consequence	Transcript Consequence	VEP Annotation	Global	European	Finnish	Ashkenazim	African	Latino	East Asian	South Asian
I	chr7:117227832	rs113993959	G	T	p.Gly542Ter	c.1624G>T	stop gain	0.000322338	0.00035706	0	0.0014476	4.00545e-05	0.000764873	0	0
I	chr7:117282620	rs77010898	G	A	p.Trp1282Ter	c.3846G>A	stop gain	0.000428649	0.000139656	0	0.00965251	0	0	0	0
I	chr7:117227865	rs74597325	C	T	p.Arg553Ter	c.1657C>T	stop gain	7.08793e-05	0.000124274	0	0	4.00866e-05	0	0	3.26819e-05
II	chr7:117199644	rs1801178	ATCT	A	p.Phe508del	c.1521_1523delCTT	inframe deletion	0.00717192	0.0123843	0.0024328	0.00559414	0.00260438	0.00381076	0	0.00199294
II	chr7:117292924	rs1322366387	G	GA	p.Asn1303LysfsTer6	c.3908dupA	frameshift	4.01207e-06	0	0	0	0	0	0	3.31214e-05
II	chr7:117199640	rs1490508086	TATC	T	p.Ile507del	c.1519_1521delATC	inframe deletion	4.2458e-05	4.64965e-05	0	0	0.000160231	5.64525e-05	0	0
III	chr7:117227860	rs75527207	G	A	p.Gly551Asp	c.1652G>A	missense	0.000180696	0.000396006	0	0	0	0	0	0
III	chr7:117227854	rs121908755	G	A	p.Ser549Asn	c.1646G>A	missense	8.50123e-05	1.55226e-05	0	0	0.000240442	0.000113327	0	0.000392208
IV	chr7:117180324	rs77932196	G	C	p.Arg347Pro	c.1040G>C	missense	2.38924e-05	5.28746e-05	0	0	0	0	0	0
V	chr7:117246808	rs75096551	G	A	c.2988+1G>A	c.2988+1G>A	splice donor	0.00011687	7.7594e-06	0	0	0.00120308	5.65419e-05	0	0
