# Supplementary material for: Population pharmacogenomics: an update on ethnogeographic differences and opportunities for precision public health
Source: Hum Genet. 2021 Oct 15;141(6):1113–36. doi: 10.1007/s00439-021-02385-x (PMC9177500; doi:10.1007/s00439-021-02385-x)
Supplement: Supplementary file 5 — Supplementary Table 5: Drugs and regimens for which the 10 analyzed genes impact the clinical pharmacology, efficacy or safety. Information obtained from https://www.fda.gov/drugs/science-and-research-drugs/table-pharmacogenomic-biomarkers-drug-labeling [Accessed 08.08.2021] (XLSX 13 KB) [file 439_2021_2385_MOESM5_ESM.xlsx]

## Sheet: Sheet3
Biomarker	Drug	Labeling Sections
CFTR	Elexacaftor, Ivacaftor, and Tezacaftor	Indications and Usage, Use in Specific Populations, Clinical Pharmacology, Clinical Studies
CFTR	Ivacaftor	Indications and Usage, Adverse Reactions, Use in Specific Populations, Clinical Pharmacology, Clinical Studies
CFTR	Ivacaftor and Lumacaftor	Indications and Usage, Adverse Reactions, Use in Specific Populations, Clinical Studies
CFTR	Ivacaftor and Tezacaftor	Indications and Usage, Adverse Reactions, Use in Specific Populations, Clinical Pharmacology, Clinical Studies
CYP2C19	Brivaracetam	Clinical Pharmacology
CYP2C19	Carisoprodol	Use in Specific Populations, Clinical Pharmacology
CYP2C19	Citalopram	Dosage and Administration, Warnings, Clinical Pharmacology
CYP2C19	Clobazam	Dosage and Administration, Use in Specific Populations, Clinical Pharmacology
CYP2C19	Clopidogrel	Boxed Warning, Warnings and Precautions, Clinical Pharmacology
CYP2C19	Dexlansoprazole	Drug Interactions, Clinical Pharmacology
CYP2C19	Diazepam	Clinical Pharmacology
CYP2C19	Doxepin	Clinical Pharmacology
CYP2C19	Drospirenone and Ethinyl Estradiol	Clinical Pharmacology
CYP2C19	Escitalopram	Adverse Reactions
CYP2C19	Esomeprazole	Drug Interactions, Clinical Pharmacology
CYP2C19	Flibanserin	Adverse Reactions, Use in Specific Populations, Clinical Pharmacology
CYP2C19	Formoterol	Clinical Pharmacology
CYP2C19	Lacosamide	Clinical Pharmacology
CYP2C19	Lansoprazole	Drug Interactions, Clinical Pharmacology
CYP2C19	Omeprazole	Drug Interactions, Clinical Pharmacology
CYP2C19	Pantoprazole	Clinical Pharmacology
CYP2C19	Phenytoin	Clinical Pharmacology
CYP2C19	Prasugrel	Use in Specific Populations, Clinical Pharmacology, Clinical Studies
CYP2C19	Rabeprazole	Drug Interactions, Clinical Pharmacology
CYP2C19	Ticagrelor	Clinical Pharmacology
CYP2C19	Voriconazole	Clinical Pharmacology
CYP2D6	Amitriptyline	Precautions
CYP2D6	Amoxapine	Precautions
CYP2D6	Amphetamine	Clinical Pharmacology
CYP2D6	Arformoterol	Clinical Pharmacology
CYP2D6	Aripiprazole	Dosage and Administration, Use in Specific Populations, Clinical Pharmacology
CYP2D6	Aripiprazole Lauroxil	Dosage and Administration, Use in Specific Populations, Clinical Pharmacology
CYP2D6	Atomoxetine	Dosage and Administration, Warnings and Precautions, Adverse Reactions, Drug Interactions, Use in Specific Populations, Clinical Pharmacology
CYP2D6	Brexpiprazole	Dosage and Administration, Use in Specific Populations, Clinical Pharmacology
CYP2D6	Bupropion	Clinical Pharmacology
CYP2D6	Cariprazine	Clinical Pharmacology
CYP2D6	Carvedilol	Drug Interactions, Clinical Pharmacology
CYP2D6	Cevimeline	Precautions
CYP2D6	Citalopram	Clinical Pharmacology
CYP2D6	Clomipramine	Precautions
CYP2D6	Clozapine	Dosage and Administration, Use in Specific Populations, Clinical Pharmacology
CYP2D6	Codeine	Boxed Warning, Warnings and Precautions, Use in Specific Populations, Patient Counseling Information
CYP2D6	Darifenacin	Clinical Pharmacology
CYP2D6	Desipramine	Precautions
CYP2D6	Desvenlafaxine	Clinical Pharmacology
CYP2D6	Deutetrabenazine	Dosage and Administration, Warnings and Precautions, Use in Specific Populations, Clinical Pharmacology
CYP2D6	Dextromethorphan and Quinidine	Warnings and Precautions, Clinical Pharmacology
CYP2D6	Donepezil	Clinical Pharmacology
CYP2D6	Doxepin	Clinical Pharmacology
CYP2D6	Eliglustat	Indications and Usage, Dosage and Administration, Contraindications, Warnings and Precautions, Drug Interactions, Use in Specific Populations, Clinical Pharmacology, Clinical Studies
CYP2D6	Fesoterodine	Drug Interactions, Clinical Pharmacology
CYP2D6	Flibanserin	Clinical Pharmacology
CYP2D6	Fluoxetine	Precautions, Clinical Pharmacology
CYP2D6	Fluvoxamine	Drug Interactions
CYP2D6	Formoterol	Clinical Pharmacology
CYP2D6	Galantamine	Clinical Pharmacology
CYP2D6	Gefitinib	Clinical Pharmacology
CYP2D6	Iloperidone	Dosage and Administration, Warnings and Precautions, Drug Interactions, Clinical Pharmacology
CYP2D6	Imipramine	Precautions
CYP2D6	Lofexidine	Use in Specific Populations
CYP2D6	Meclizine	Warnings and Precautions
CYP2D6	Metoclopramide	Dosage and Administration, Use in Specific Populations, Clinical Pharmacology
CYP2D6	Metoprolol	Drug Interactions, Clinical Pharmacology
CYP2D6	Mirabegron	Clinical Pharmacology
CYP2D6	Modafinil	Clinical Pharmacology
CYP2D6	Nebivolol	Dosage and Administration, Clinical Pharmacology
CYP2D6	Nefazodone	Precautions
CYP2D6	Nortriptyline	Precautions
CYP2D6	Oliceridine	Warnings and Precautions, Drug Interactions, Use in Specific Populations, Clinical Pharmacology
CYP2D6	Ondansetron	Clinical Pharmacology
CYP2D6	Paliperidone	Clinical Pharmacology
CYP2D6	Palonosetron	Clinical Pharmacology
CYP2D6	Paroxetine	Drug Interactions, Clinical Pharmacology
CYP2D6	Perphenazine	Precautions, Clinical Pharmacology
CYP2D6	Pimozide	Dosage and Administration, Precautions
CYP2D6	Pitolisant	Dosage and Administration, Use in Specific Populations, Clinical Pharmacology
CYP2D6	Propafenone	Dosage and Administration, Warnings and Precautions, Drug Interactions, Clinical Pharmacology
CYP2D6	Propranolol	Clinical Pharmacology
CYP2D6	Protriptyline	Precautions
CYP2D6	Quinidine	Precautions
CYP2D6	Quinine Sulfate	Drug Interactions
CYP2D6	Risperidone	Clinical Pharmacology
CYP2D6	Rucaparib	Clinical Pharmacology
CYP2D6	Tamoxifen	Clinical Pharmacology
CYP2D6	Tamsulosin	Warnings and Precautions, Adverse Interactions, Clinical Pharmacology
CYP2D6	Tetrabenazine	Dosage and Administration, Warnings and Precautions, Use in Specific Populations, Clinical Pharmacology
CYP2D6	Thioridazine	Contraindications, Warnings, Precautions
CYP2D6	Tolterodine	Warnings and Precautions, Drug Interactions, Clinical Pharmacology
CYP2D6	Tramadol	Boxed Warning, Warnings and Precautions, Use in Specific Populations, Clinical Pharmacology, Patient Counseling Information
CYP2D6	Trimipramine	Precautions
CYP2D6	Umeclidinium	Clinical Pharmacology
CYP2D6	Upadacitinib	Clinical Pharmacology
CYP2D6	Valbenazine	Dosage and Administration, Warnings and Precautions, Use in Specific Populations, Clinical Pharmacology
CYP2D6	Venlafaxine	Drug Interactions, Use in Specific Populations, Clinical Pharmacology
CYP2D6	Vortioxetine	Dosage and Administration, Clinical Pharmacology
DPYD	Capecitabine	Warnings and Precautions, Patient Counseling Information
DPYD	Fluorouracil	Contraindications, Warnings
DPYD	Fluorouracil	Warnings and Precautions, Patient Counseling Information
G6PD	Articaine and Epinephrine	Warnings and Precautions
G6PD	Ascorbic Acid, PEG-3350, Potassium Chloride, Sodium Ascorbate, Sodium Chloride, and Sodium Sulfate	Warnings and Precautions
G6PD	Bupivacaine	Warnings
G6PD	Ceftriaxone	Warnings
G6PD	Chloroprocaine	Warnings
G6PD	Chloroquine	Precautions, Adverse Reactions
G6PD	Chlorpropamide	Precautions
G6PD	Dabrafenib	Warnings and Precautions, Adverse Reactions, Patient Counseling Information
G6PD	Dapsone	Warnings and Precautions, Use in Specific Populations, Patient Counseling Information
G6PD	Dapsone	Precautions, Adverse Reactions, Overdosage
G6PD	Erythromycin and Sulfisoxazole	Precautions
G6PD	Flutamide	Warnings
G6PD	Glimepiride	Warnings and Precautions, Adverse Reactions
G6PD	Glipizide	Precautions
G6PD	Glyburide	Precautions
G6PD	Hydroxychloroquine	Precautions, Adverse Reactions
G6PD	Lidocaine and Prilocaine	Warnings and Precautions, Clinical Pharmacology
G6PD	Lidocaine and Tetracaine	Warnings and Precautions
G6PD	Mafenide	Warnings, Adverse Reactions
G6PD	Mepivacaine	Warnings
G6PD	Methylene Blue	Contraindications, Warnings and Precautions
G6PD	Metoclopramide	Use in Specific Populations, Overdosage
G6PD	Nalidixic Acid	Precautions, Adverse Reactions
G6PD	Nitrofurantoin	Warnings, Adverse Reactions
G6PD	Oxymetazoline and Tetracaine	Warnings and Precautions
G6PD	Pegloticase	Boxed Warning, Contraindications, Warnings and Precautions, Patient Counseling Information
G6PD	Primaquine	Contraindications, Warnings, Precautions, Adverse Reactions, Overdosage
G6PD	Probenecid	Adverse Reactions
G6PD	Quinine Sulfate	Warnings and Precautions
G6PD	Rasburicase	Boxed Warning, Contraindications, Warnings and Precautions
G6PD	Ropivacaine	Warnings
G6PD	Sodium Nitrite	Warnings and Precautions
G6PD	Succimer	Clinical Pharmacology
G6PD	Sulfadiazine	Warnings
G6PD	Sulfamethoxazole and Trimethoprim	Precautions
G6PD	Sulfasalazine	Precautions
G6PD	Tafenoquine	Dosage and Administration, Contraindications, Warnings and Precautions, Use in Specific Populations, Patient Counseling Information
G6PD	Tolazamide	Precautions
G6PD	Tolbutamide	Precautions
G6PD	Trametinib	Adverse Reactions
HLA-A	Carbamazepine	Warnings
HLA-B	Abacavir	Boxed Warning, Dosage and Administration, Contraindications, Warnings and Precautions
HLA-B	Carbamazepine	Boxed Warning, Warnings, Precautions
HLA-B	Fosphenytoin	Warnings and Precautions
HLA-B	Oxcarbazepine	Warnings and Precautions
HLA-B	Pazopanib	Clinical Pharmacology
HLA-B	Phenytoin	Warnings
NUDT15	Azathioprine	Dosage and Administration, Warnings, Precautions, Adverse Reactions, Clinical Pharmacology
NUDT15	Mercaptopurine	Dosage and Administration, Warnings and Precautions, Clinical Pharmacology
NUDT15	Thioguanine	Dosage and Administration, Warnings, Precautions, Clinical Pharmacology
TPMT	Azathioprine	Dosage and Administration, Warnings, Precautions, Drug Interactions, Adverse Reactions, Clinical Pharmacology
TPMT	Cisplatin	Adverse Reactions
TPMT	Mercaptopurine	Dosage and Administration, Warnings and Precautions, Adverse Reactions, Clinical Pharmacology
TPMT	Thioguanine	Dosage and Administration, Warnings, Precautions, Clinical Pharmacology
